# Supplementary material for: Targeting IGF2BP3 in Cancer
Source: Int J Mol Sci. 2023 May 29;24(11):9423. doi: 10.3390/ijms24119423 (PMC10253605; doi:10.3390/ijms24119423)
Supplement: Supplementary file 1 [file ijms-24-09423-s001.zip]

Archive with 1 entries (1 files):
- ijms-2304500-supplementary.pdf
